# Supplementary material for: The Cœlomic Microbiota Among Three Echinoderms: The Black Sea Cucumber Holothuria forskali, the Sea Star Marthasterias glacialis, and the Sea Urchin Sphaerechinus granularis
Source: Biology (Basel). 2025 Apr 16;14(4):430. doi: 10.3390/biology14040430 (PMC12024532; doi:10.3390/biology14040430)
Supplement: Supplementary file 1 [file biology-14-00430-s001.zip]

Archive with 2 entries (2 files):
- biology-3553121-figure.pdf
- biology-3553121-table.pdf
